# Supplementary material for: Expression of Concern: Anti-Tumor Effects of the Peptide TMTP1-GG-D(KLAKLAK)2 on Highly Metastatic Cancers
Source: PLoS One. 2020 Apr 14;15(4):e0231923. doi: 10.1371/journal.pone.0231923 (PMC7156085; doi:10.1371/journal.pone.0231923)
Supplement: S1 File — (ZIP) [file pone.0231923.s001.zip]

Archive with 2 entries (2 files):
- Repeat Experiment Results Figure 2.tif
- Repeat Experiment Results Figure 4.tif
