# Supplementary material for: Expression of Concern: Anti-Tumor Effects of the Peptide TMTP1-GG-D(KLAKLAK)2 on Highly Metastatic Cancers
Source: PLoS One. 2020 Apr 14;15(4):e0231923. doi: 10.1371/journal.pone.0231923 (PMC7156085; doi:10.1371/journal.pone.0231923)
Supplement: S2 File — (ZIP) [file pone.0231923.s002.zip]

Archive with 38 entries (25 files):
- Fig 2 original data/CCK8assay.xlsx
- Fig 2 original data/Morphological change/
- Fig 2 original data/Morphological change/1E8/
- Fig 2 original data/Morphological change/1E8/control/
- Fig 2 original data/Morphological change/1E8/control/control-1.tif
- Fig 2 original data/Morphological change/1E8/control/control-2.tif
- Fig 2 original data/Morphological change/1E8/control/control-3.tif
- Fig 2 original data/Morphological change/1E8/sv-TMTP1-DKK/
- Fig 2 original data/Morphological change/1E8/sv-TMTP1-DKK/sv-TMTP1-DKK-1.tif
- Fig 2 original data/Morphological change/1E8/sv-TMTP1-DKK/sv-TMTP1-DKK-2.tif
- Fig 2 original data/Morphological change/1E8/sv-TMTP1-DKK/sv-TMTP1-DKK-3.tif
- Fig 2 original data/Morphological change/1E8-2/
- Fig 2 original data/Morphological change/1E8-2/control/
- Fig 2 original data/Morphological change/1E8-2/control/control-1.tif
- Fig 2 original data/Morphological change/1E8-2/control/control-2.tif
- Fig 2 original data/Morphological change/1E8-2/control/control-3.tif
- Fig 2 original data/Morphological change/1E8-2/TMTP1-DKK/
- Fig 2 original data/Morphological change/1E8-2/TMTP1-DKK/TMTP1-DKK-1.tif
- Fig 2 original data/Morphological change/1E8-2/TMTP1-DKK/TMTP1-DKK-2.tif
- Fig 2 original data/Morphological change/1E8-2/TMTP1-DKK/TMTP1-DKK-3.tif
- Fig 2 original data/Morphological change/MKN45/
- Fig 2 original data/Morphological change/MKN45/control/
- Fig 2 original data/Morphological change/MKN45/control/control-1.tif
- Fig 2 original data/Morphological change/MKN45/control/control-2.tif
- Fig 2 original data/Morphological change/MKN45/control/control-3.tif
- Fig 2 original data/Morphological change/MKN45/sv-TMTP1-DKK/
- Fig 2 original data/Morphological change/MKN45/sv-TMTP1-DKK/sv-TMTP1-DKK-1.tif
- Fig 2 original data/Morphological change/MKN45/sv-TMTP1-DKK/sv-TMTP1-DKK-2.tif
- Fig 2 original data/Morphological change/MKN45/sv-TMTP1-DKK/sv-TMTP1-DKK-3.tif
- Fig 2 original data/Morphological change/MKN45-2/
- Fig 2 original data/Morphological change/MKN45-2/control/
- Fig 2 original data/Morphological change/MKN45-2/control/control-1.tif
- Fig 2 original data/Morphological change/MKN45-2/control/control-2.tif
- Fig 2 original data/Morphological change/MKN45-2/control/control-3.tif
- Fig 2 original data/Morphological change/MKN45-2/TMTP1-DKK/
- Fig 2 original data/Morphological change/MKN45-2/TMTP1-DKK/TMTP1-DKK-1.tif
- Fig 2 original data/Morphological change/MKN45-2/TMTP1-DKK/TMTP1-DKK-2.tif
- Fig 2 original data/Morphological change/MKN45-2/TMTP1-DKK/TMTP1-DKK-3.tif
