# Supplementary material for: Expression of Concern: Anti-Tumor Effects of the Peptide TMTP1-GG-D(KLAKLAK)2 on Highly Metastatic Cancers
Source: PLoS One. 2020 Apr 14;15(4):e0231923. doi: 10.1371/journal.pone.0231923 (PMC7156085; doi:10.1371/journal.pone.0231923)
Supplement: S2 File — (ZIP) [file pone.0231923.s002.zip › Fig 2 original data/CCK8assay.xlsx]

## Sheet: Sheet1
sv-TMTP1-DKK
	2.11095	2.32905	2.00205
1	2.07738	2.03314	2.05535	2.03176	2.01111	2.07752
5	2.05628	2.01303	2.07656	1.98908	2.05404	2.07777
10	2.09908	2.03387	2.01372	2.03124	1.96661	2.09732
15	2.07642	2.01072	2.0546	2.07607	2.01112	2.01295
20	2.0349	2.07842	2.01033	2.05406	2.0332	2.03633
		PC-3M-1E8			MKN45
NIH-3T3	2.25865	2.31865	2.28455
1	2.23424	2.21099	2.22717	2.18101	2.19953	2.1727
5	2.18902	2.16434	2.22164	2.21803	2.20431	2.12696
10	2.21214	2.16567	2.14955	2.22594	2.13627	2.16917
15	2.23436	2.14837	2.19443	2.19423	2.21777	2.14629
20	2.212	2.17078	2.14842	2.24085	2.14854	2.16917
		control			TMTP1-1E8
PC-3M-1E8	2.25205	2.31905	2.33555	2.30222
	2.21198	2.20455	2.22423	2.22203	2.25059	2.17819	2.13129	2.09623	2.09498	1.96919	1.98829	1.81747
	2.15969	2.2479	2.23205	2.14588	2.20186	2.23205	2.10703	1.99401	2.06224	1.71375	1.89138	1.8645
	2.17964	2.22348	2.2005	2.17964	2.22348	2.15446	2.00334	1.81396	1.91265	1.83258	1.58197	1.7638
	2.22072	2.19842	2.16089	2.22072	2.19842	2.13787	1.65524	1.75811	1.82706	1.27206	1.36826	1.07764
	2.24773	2.17149	2.19023	2.13262	2.24055	2.21326	1.58506	1.72739	1.39843	0.389654	0.427154	0.22186
		control			DKK			TMTP1			TMTP1-DKK
MKN45	2.40675	2.15615	2.13305	2.23198
1	2.15419	2.14954	2.1385	2.14614	2.13238	2.14193	2.01956	2.02682	2.01698	1.82136	1.91679	1.73605
5	2.15734	2.16763	2.1256	2.11922	2.17128	2.1252	2.01849	1.85537	1.94446	1.74263	1.60975	1.80357
10	2.15531	2.131	2.14592	2.1429	2.10238	2.08874	1.77818	1.59323	1.83665	1.54683	1.37148	1.64907
15	2.13145	2.14732	2.1518	2.16489	2.09269	2.10682	1.68158	1.43801	1.7026	1.05973	0.903852	1.23008
20	2.15478	2.14199	2.14314	2.1343	2.1055	2.14289	1.51689	1.35159	1.575	0.172185	0.377313	0.0917936
