# Supplementary material for: Expression of Concern: Anti-Tumor Effects of the Peptide TMTP1-GG-D(KLAKLAK)2 on Highly Metastatic Cancers
Source: PLoS One. 2020 Apr 14;15(4):e0231923. doi: 10.1371/journal.pone.0231923 (PMC7156085; doi:10.1371/journal.pone.0231923)
Supplement: S3 File — (ZIP) [file pone.0231923.s003.zip]

Archive with 18 entries (12 files):
- Transwell/MKN45/
- Transwell/MKN45/Control/
- Transwell/MKN45/Control/control-1.tif
- Transwell/MKN45/Control/control-2.tif
- Transwell/MKN45/Control/control-3.tif
- Transwell/MKN45/TMTP1-DKK/
- Transwell/MKN45/TMTP1-DKK/TMTP1-DKK-1.tif
- Transwell/MKN45/TMTP1-DKK/TMTP1-DKK-2.tif
- Transwell/MKN45/TMTP1-DKK/TMTP1-DKK-3.tif
- Transwell/PC-3M-1E8/
- Transwell/PC-3M-1E8/control/
- Transwell/PC-3M-1E8/control/control-1.tif
- Transwell/PC-3M-1E8/control/control-2.tif
- Transwell/PC-3M-1E8/control/control-3.tif
- Transwell/PC-3M-1E8/TMTP1-DKK/
- Transwell/PC-3M-1E8/TMTP1-DKK/control-1.tif
- Transwell/PC-3M-1E8/TMTP1-DKK/control-2.tif
- Transwell/PC-3M-1E8/TMTP1-DKK/control-3.tif
